# Supplementary material for: Exploring Secondary Amine Carnosine Derivatives: Design, Synthesis, and Properties
Source: Molecules. 2024 Oct 28;29(21):5083. doi: 10.3390/molecules29215083 (PMC11547551; doi:10.3390/molecules29215083)
Supplement: Supplementary file 1 [file molecules-29-05083-s001.zip]

Archive with 1 entries (1 files):
- molecules-3259791-supplementary.pdf
